# Supplementary material for: Systematic review and meta-analysis on the effect of adjuvant gonadotropin-releasing hormone agonist (GnRH-a) on pregnancy outcomes in women with endometriosis following conservative surgery
Source: BMC Pregnancy Childbirth. 2024 Apr 4;24:237. doi: 10.1186/s12884-024-06430-1 (PMC10993455; doi:10.1186/s12884-024-06430-1)
Supplement: Supplementary file 2 — Additional file 2. Specific reasons for exclusions after full-text review. [file 12884_2024_6430_MOESM2_ESM.xlsx]

## Sheet: Sheet1
Yes/No	Causes	The first author	Publication year	Country	Type of study	Random allocation	Disease name	Stage	Surgical modalities	Sample size(n)	Withdrawal and loss of follow-up	Duration of follow-up	Average age(y)	Duration of infertility	Primary infertility (n/n [%])	Baseline comparability	GnRH-a group	Regimens of drug use	Control group	Regimens of drug use	The way of conception	Pregnancy rate	Live birth rate	Miscarriage rate	Ectopic pregnancy rate	Mean interval from surgery to pregnancy	Recurrence rate	Adverse reactions rate	Conclusion
No	observational study	Libo Zhu	2022	China	multicenter, prospective, non-interventional, observational study
No	No pregnancy outcomes were available	Shi‑Yang Zhu	2020	China
No	retrospective study	Kemei Zhang	2022	China	retrospective study
No	Not surgical	David H. Barlow	1990	United Kingdom
No	Data was the second highest for the same study	Rickes D	2003	Germany	Randomized, non-blinded, controlled trial
No	The same study, published earlier	C. Tomassetti	2021
No	The same study, published earlier	Elisabet Rodr´ıguez-Tarrega	2016
No	Laparoscopic diagnosis rather than surgery	Luigi Fedele	1989	Italy	RCT	assigned randomly
No	Not surgical	Ahmed Mohamed Maged	2018	Egypt	randomized controlled trial	randomized equally using automated web-based randomization system ensuring allocation concealment
No	Interventions were not comparable	Ladan Kashani	2018	Iran	randomized, parallel group trial	randomly assigned
No	Interventions were not comparable	C. Tomassetti	2022	Italy	controlled, randomized, open label trial w	randomized (by a computer-generated allocation sequence)
