# Supplementary material for: Systematic review and meta-analysis on the effect of adjuvant gonadotropin-releasing hormone agonist (GnRH-a) on pregnancy outcomes in women with endometriosis following conservative surgery
Source: BMC Pregnancy Childbirth. 2024 Apr 4;24:237. doi: 10.1186/s12884-024-06430-1 (PMC10993455; doi:10.1186/s12884-024-06430-1)
Supplement: Supplementary file 3 — Additional file 3. Quality evaluations. [file 12884_2024_6430_MOESM3_ESM.xls]

## Sheet: Sheet1
No.	study	study type	Baseline comparability	random sequence generation	allocation concealment	blinding of participants and personnel	blinding of outcome data	incomplete outcome data	selective reporting	other biases	Jadad score	Risk of bias	Study quality
1	Saeed Alborzi 2010	prospective randomized study	satisfy	randomized by computer sequence	conceal	unclear	unclear	clear	×	×	5	B	high
2	Ibrahim Alkatout 2012	Prospective, Randomized,Controlled Trial	satisfy	Follow the principle of complete randomization	conceal	unclear	unclear	clear	×	×	5	B	high
3	Piyush Bansal 2018	randomized controlled trial	Almost satisfied	randomized by computer numbers table	conceal	blind	blind	clear	×	×	7	A	high
4	M.Busacca 2001	RCT	Almost satisfied	randomized by computer numbers table	conceal	unclear	unclear	clear	×	×	5	B	high
5	Marcello Ceccaroni 2021	Prospective Randomized Controlled Trial (RCT)	satisfy	The random method is not described	unclear	unclear	unclear	clear	×	×	3	B	low
6	W. Decleer 2016	prospective controlled, randomized, open label trial	satisfy	randomized by computer sequence	conceal	blind	blind	clear	×	×	6	A	high
7	Haiyan Guo 2022	prospective non-inferiority randomized controlled study	satisfy	randomized by computer sequence	conceal	not-blind	unclear	clear	×	×	5	C	high
8	Giuseppe Loverro 2006	prospective, randomized, controlled trial	satisfy	The random method is not described	unclear	unclear	unclear	clear	×	×	3	B	low
9	Recai Pabuccu 2007	Prospective randomize trial.	satisfy	randomized by computer sequence	conceal	unclear	unclear	clear	×	×	5	B	high
10	Dagmar Rickes 2002	Prospective, randomized, controlled study	satisfy	randomized by computer sequence	conceal	not-blind	unclear	clear	×	×	5	C	high
11	Elisabet Rodr´ıguez-Tarrega 2020	prospective, randomized, single-blinded, placebo-controlled, clinical trial	satisfy	randomized by computer sequence	conceal	Triple-blind	blind	clear	×	×	7	A	high
12	Eric S. Surrey 2002	Prospective, randomized trial	satisfy	randomized by computer sequence	unclear	unclear	unclear	clear	×	×	5	B	high
13	Paolo Vercellini 1999	open-label, parallel-group, randomised controlled trial	satisfy	randomized by computer sequence	conceal	unclear	unclear	clear	×	×	5	B	high
14	Huiling Xue 2018	randomized controlled trial	satisfy	The random method is not described	unclear	Single-blind	blind	clear	×	×	4	B	high
15	Xin-hua Yang 2014	prospective control study	satisfy	The random method is not described	unclear	unclear	unclear	unclear	×	×	2	B	low
16	Yu Yang 2019	experimental study	satisfy	The random method is not described	unclear	unclear	unclear	unclear	×	×	2	B	low
17	ZHAO Rui-hua 2012	multi-center, randomized, parallel controlled and prospective clinical trial	satisfy	The random method is not described	unclear	unclear	unclear	unclear	×	×	2	B	low

## Sheet: Sheet2
作者	年份
陈洪艳	2017		陈洪艳 2017	陈洪艳 2017
陈路	2018		陈路 2018	陈路 2018
陈明环	2017		陈明环 2017	陈明环 2017
谷丽娜	2016		谷丽娜 2016	谷丽娜 2016
贾清华	2019		贾清华 2019	贾清华 2019
李蔚	2018		李蔚 2018	李蔚 2018
刘宏旭	2016		刘宏旭 2016	刘宏旭 2016
刘惠洁	2018		刘惠洁 2018	刘惠洁 2018
刘欣	2018		刘欣 2018	刘欣 2018
唐鹏	2017		唐鹏 2017	唐鹏 2017
杨苏秀	2016		杨苏秀 2016	杨苏秀 2016
杨志光	2016		杨志光 2016	杨志光 2016
余渊	2016		余渊 2016	余渊 2016
				2	1	0	1	4
				1	1	0	1	3
				2	1	0	1	4
				1	1	0	1	3
				1	1	0	1	3
				2	1	0	1	4
				2	1	0	1	4
				2	1	0	1	4
				2	1	0	1	4
				1	1	0	1	3
				1	1	0	1	3
				2	1	0	1	4
				2	1	0	1	4
