# Supplementary material for: Systematic review and meta-analysis on the effect of adjuvant gonadotropin-releasing hormone agonist (GnRH-a) on pregnancy outcomes in women with endometriosis following conservative surgery
Source: BMC Pregnancy Childbirth. 2024 Apr 4;24:237. doi: 10.1186/s12884-024-06430-1 (PMC10993455; doi:10.1186/s12884-024-06430-1)
Supplement: Supplementary file 4 — Additional file 4. Basic characteristics of included studies. [file 12884_2024_6430_MOESM4_ESM.xlsx]

## Sheet: Sheet1
The first author	Publication year	Country	Study type	Random allocation	Type of disease	Stage	Surgical modalities	Sample size(n)	Withdrawal and loss of follow-up	Duration of follow-up	Average age(y)	Duration of infertility	Primary infertility (n/n [%])	Baseline comparability	GnRH-a group	Regimens of drug use	Control group	Regimens of drug use	The way of conception	Pregnancy rate	Live birth rate	Miscarriage rate	Ectopic pregnancy rate	Multiple pregnancy rate	Mean interval from surgery to pregnancy	Recurrence rate	Adverse reactions rate	Conclusion
Saeed Alborzi	2010	Iran	prospective randomized study	randomization was by computerized numbering	endometriosis with infertility	I-IV	laparoscopy:all the peritoneal lesions were excised, cystectomy was performed for all endometriomas	144（47/40/57）	175,32 withdrawal or loss	12M	29.23 ± 5.3/30.94 ± 4.9/29.91 ± 5.12	5.17 ± 4.4/6 ± 5.3/5.98 ± 4.6(y)	37 (35.6)/24 (23.1)/43 (41.3);P=0.6 Secondary：10 (25)/16 (40)/14 (35)	satisfy	2. be administered GnRH analogue：triptorelin (Diepherelin, Beaufour Ipsen Pharma Paris, France)	2.Amp 3.75 mg (IM) in an interval of 4 weeks, for 2 months	1.prescrib an aromatase inhibitor：letrozole(Femara, Novartis Pharma AG, Basel, Switzerland)； 3.did not receive any medication	1.one tablet 2.5 mg/day in a period of 2 months;	/	11 (23.4)(95%CI = 13–33) /11 (27.5)(95%CI =16–38)/16 (28.1)(95%CI =23–33)	/	/	/	/	5.5 ± 2.6(95%CI = 4.61–6.09)/5.02 ± 4.02 (95%CI = 5–6.73)/5.9 ± 3.6 (95%CI = 5–6.8)	3 (6.4%)(95%CI = 0–13.5)/2 (5%) (95%CI = 1.8–11.8)/3 (5.3%) (95%CI = 6.3–11.16)	/	怀孕率是服用来曲唑或曲普利林2个月的患者与病例对照比较。三组患者的症状和体征的复发率也具有可比性。因此，考虑到短期用药的费用和副作用，不建议术后用药
Ibrahim Alkatout	2012	Germany	Prospective, Randomized,Controlled Trial	allocated exactly according to the random principle	genital endometriosis	/	Laparoscopy/Laparoscopic surgery	410(125/137/148)	450，40 withdrawal or loss	2Y	/	/	/	satisfy	Group3:surgical laparoscopy followed by the same hormone therapy as group 1 over the same period.	3.75 mg leuprorelin acetate depot injected subcutaneously monthly for 3 months.	Group 1:diagnostic laparoscopy followed by hormone therapy. Leuprorelin acetate depot is a GnRH agonist and is commercially available in Germany as Enantone Gyn Depot. Group 2 :surgical laparoscopy without any subsequent medical treatment.	/	/	81 (65)/75 (55)/89 (60)	69 (55)/62 (45)/74 (50)	10 (8)/12 (9)/ 13 (9)	2 (2)/1 (1)/ 3 (2)	/	/	/	/	在任何接受手术或不接受手术的药物治疗的患者中，手术和药物联合治疗的复发率最低，妊娠率提高。联合治疗组的治愈率最高
Piyush Bansal	2018	India	randomized controlled trial	computer-generated random numbers.blind.Randomization was done by one of the data entry operators from the department who was not involved in the study and not by any of the clinicians involved during surgery or treatment cycles post-surgery.	endometriosis with infertility	II	fulguration of endometriotic peritoneal implants, resection with fulguration of endometriotic nodules, and cystectomy with fulguration of endometriotic ovarian cysts	83(41/42)	90,4 in the study group and 3 in the control group were lost to follow-up	2Y+6M	29.4+2.86/28.3+3.35	4(1–13)/4(2–16)y	38 (84.4%)/28 (62.2%);Secondary：7 (15.6%)/17 (37.8%)	Almost satisfied	GnRH-a group	received a single dose of 3.75 mg GnRHa(Leuprodex depot) subcutaneously within 48 h of the surgery。	without GnRHa.	/	SO and IUI	9/21.9% vs.10/23.8%	21.9%/23.8%	/	/	/	/	/	/	术后GnRHa对轻度子宫内膜异位症妇女改善生育结果无效。虽然GnRHa可能和手术一样有效，但它会延迟月经周期的恢复，阻碍怀孕的机会，此外还会增加治疗费用
M.Busacca	2001	Italy	RCT	A random list of computers	symptomatic endometriosis	III-IV	Laparoscopic conservative surgery	44/45	none	6-36M	28(20-37)/31(21-38)	/	/	Almost satisfied	Receive intravenous (GnRH) analogues monthly	leuprolide depot (3.75 mg)，3 months	Expectant management	/	/	38%vs.40%	/	/	/	/	/	23%vs.29%	/	本研究不支持有症状的III-IV期子宫内膜异位症患者术后常规使用GnRH类似物3个月疗程
Marcello Ceccaroni	2021	Italy	Prospective Randomized Controlled Trial (RCT)	randomly assigned	DIE	III–IV	laparoscopic eradication of DIE with bowel and parametrial surgery	146(81/65)	170,9 patients in group A did not complete the follow-up；11 patients in group B；4 others never took the therapy.	30±6M	35 ± 5.5/34 ± 5.5	/	/	satisfy	GnRH agonists	received Triptorelin or Leuprorelin 3.75 mg depot intramuscular injection every 4 weeks for 6 months, beginning in the first 3 days of menses.	Dienogest	received Dienogest 2 mg/day for at least 6 months beginning on the first day of menses after surgical treatment	ART/spontaneously	16(9 ART and 7 spontaneously)/8 (1 ART and 7 spontaneously)	19.7%/12.3%	/	/	/	/	/	spotting：1(1.2%)/18(27.7%) Hot flushes：70 (86.4)/8 (12)	Dienogest在预防术后盆腔疼痛复发方面与GnRH激动剂一样有效。安全性可接受，耐受性好，患者耐受性较好。GnRH激动剂只能在有限的时间内使用，而我们需要长期治疗
W. Decleer	2016	Belgium	prospective controlled, randomized, open label trial	sequentially randomized by computer-generated allocation and blind.	mild peritoneal endometriosis	I-II	laparoscopic surgery	119(61/58)	120(61/59),1 withdrawal or loss in the control group	/	30.3 (3.63)/ 31.7 (4.28)	2.9 (1.64)/2.5 (2.07)y	/	satisfy	GnRH-a group	had an additional pituitary suppression, of 3 months using a long-acting GnRH agonist, prior to IVF.	control group	received the classical long protocol IVF stimulation	ART	39.3% (24/61) vs.39.7% (23/58)	/	/	/	/	/	/	/	就体外受精结果而言，腹膜子宫内膜异位症没有补充医学治疗的指征。相反，刺激需要更长的时间，需要更多的药物
Haiyan Guo	2022	China	prospective non-inferiority randomized controlled study	a random number table based on a computer-generated drawing of numbers； Relevant embryologists were blind . The physicians and participants were not blind to the grouping. The randomization was prepared by an independent statistician	advanced ovarian endometriosis who	/	Laparoscopy or laparotomy	150/150	300,no withdrawal or loss	/	32.46±3.48/32.80±3.43	3.27±2.57/3.15±2.33(y)	70.67% (106/150)vs.66%(99/150)	satisfy	Ultra-long Group	ultra-long gonadotrophin-releasing hormone (GnRH) agonist protocol 1 month	MPA+HMG Group	medroxyprogesterone acetate (MPA)+HMG protocol	ART	50 (50/100) +56.25 (28/48) vs.61.01 (69/113)	49 (49/100) +39.71 (27/68) vs.43.95 (69/157)	9.09 (5/55)+ 21.21 (7/33)vs.11.39 (9/79)	1.81 (1/55)+ 0 (0/33)vs.1.27 (1/79)	21.81 (12/55) +36.36(12/33) vs.30.38 (24/79)	/	/	/	卵巢子宫内膜异位症患者MPA+HMG方案后的卵母细胞数量和妊娠结局与超长GnRHa方案相似。子宫内膜异位症患者体外受精时，MPA+HMG方案可替代超长GnRHa方案
Giuseppe Loverro	2006	Italy	prospective, randomized, controlled trial	randomly assigned	symptomatic endometriosis	III-IV	laparoscopy	54（29/25）	60,6 withdrawal or loss	5Y	28.7±4.4/28.5±4.5	/	/	satisfy	GnRH-a group	3-month treatment with triptorelin depot—3.75 i.m.	expectant management	using placebo injection	spontaneously	5/14 (35.7%) vs. 6/13 (46.2%)	/	/	/	/	/	pain：13/29 vs.12/25；cyst：4/19 vs.2/16	/	III/IV期子宫内膜异位症腹腔镜手术后使用雷普妥林治疗在预防症状复发和子宫内膜异位症复发方面并不优于预期治疗，对子宫内膜异位症相关性不孕症的妊娠率没有影响
Recai Pabuccu	2007	Turkey	Prospective randomize trial.	randomization list generated by the computer	endometriosis and endometrioma	I-II	laparoscopy	48/50	103,withdrawal or loss	/	30.9 ± 3.7/ 29.3 ± 3.6	7.8 ± 3.5/7.4 ± 3.2(y)	/	satisfy	GnRH-a group	/	GnRH-ant group	/	ART	31.2 (15/48)vs.30 (15/50)	/	2 (1/48)vs. 4 (2/50)	/	/	/	/	/	考虑到着床率和临床妊娠率，GnRH拮抗剂和GnRH-a方案的COH可能对轻度至中度子宫内膜异位症和子宫内膜异位症患者(接受或未接受卵巢手术)同样有效
Dagmar Rickes	2002	Germany	Prospective, randomized, controlled study	randomized by computer in blocks of six to receive treatment.Neither patients nor physicians were blinded to treatment assignment.	endometriosis	III–IV	Diagnostic laparoscopy and the corrective laparoscopic or microsurgical	110(55/55)	3 in GnRH-a therapy and 7 in surgery alone chose to leave the study	4W	/	/	/	satisfy	GnRH-a group	goserelin 3.6 mg, received their first s.c. dose on day 3 after surgery. for 6 months after surgery and subsequently underwent up to 3 cycles of ART	without GnRHa.	3 cycles of ART alone immediately after surgery.	ART: IUI:27/36；IVF/ICSI:28/19; 分别145/82个周期	IUI:24 (89%)/22 (61%); IVF/ICSI:21 (75%)/9 (47%)	/	/	/	/	/	/	/	超长GnRH-a治疗可提高严重子宫内膜异位症患者ART治疗的妊娠率
Elisabet Rodr´ıguez-Tarrega	2020	Italy	prospective, randomized, single-blinded, placebo-controlled, clinical trial	A clinically unrelated statistician performs a randomized list, randomizing sequences by computer. Sequence assignment through closed envelopes. Two review authors were responsible for allocation, recruitment, execution, and follow-up. Triple blind.	infertile endometriosis	I-IV	laparoscopic diagnosis and surgical resection of endometriosis performed one year	91/92	200,9/8 not to be continued	/	33.86 ± 3.08/33.72 ± 3.25	2.91 ±1.40/2.93 ± 1.55(y)	/	satisfy	GnRHa (Study group)	GnRHa (3.75 mg of triptorelin acetate）for 3 months prior to an IVF treatment.	placebo (Control group)	placebo	ART	25/91 (27.5) vs.37/92 (40.2)	20/91 (22.0) v.31/92 (33.7)	5/25 (20.0)vs.5/37 (13.5)	0/25 vs. 1/37	2/25 vs.7/37	/	/	/	体外受精前3个月的GnRHa治疗不能提高子宫内膜异位症患者的临床妊娠率
Eric S. Surrey	2002	California	Prospective, randomized trial	randomized into two groups by using a computer-generated random number table	infertile patients with endometriosis	I-IV	laparoscopy or laparotomy within 60 months of cycle initiation	25/26	none	/	33.12 ± 0.67/ 32.58 ± 0.56	/	/	satisfy	GnRH agonist	leuprolide acetate (Lupron Depot; TAP Pharmaceuticals, Waukegan, IL), 3.75 mg i.m. every 28 days for three injections.	did not receive the long-acting GnRH agonist	instead underwent standard controlled ovarian hyperstimulation regimens	ART	80%/53%	/	/	/	/	14.52 ± 2.45/17.85 ± 2.4 M	/	/	子宫内膜异位症患者在IVF-ET前长期使用GnRH激动剂导致持续妊娠率明显高于标准对照卵巢过度刺激方案
Paolo Vercellini	1999	Italy	open-label, parallel-group, randomised controlled trial	randomized；allocation was performed by telephone in accordance with a computer-generated randomisation sequence	mild to severe symptomatic endometriosis	I-IV	conservative surgery	210(107/103)	269,2 Non-conformity，57 withdrawal	2Y	30.1 [5.4]/30.0 [5.3]	/	/	satisfy	GnRH agonist	goserelin for six months after conservative surgery	with post-operative expectant management	/	/	(8/69, 11.6%) vs.(14/76, 18.4%)	/	/	/		/	1 year：14/107 (13.1%)/ 22/103 (21.4%)	/	对有症状的子宫内膜异位症保守手术后应用戈舍林治疗可显著延长手术后无痛间隔时间，且不影响生殖预后
Huiling Xue	2018	China	Randomized Controlled Trial (RCT)	randomized and single-blinded method	endometriosis and infertility	/	laparoscopic surgery	150(50/50/50)	none	2Y	26.71±4.82/27.51±5.12/26.12±4.90	3.09±1.45/3.55±1.23/4.02±1.29(y)	/	satisfy	Triptorelin group	started on the 5th day of the first menstrual onset after surgery, 3.75 mg, once a month, for three consecutive months	gestrinone group/mifepristone group	Gestrinone capsule; 2.5 mg, twice a week for six consecutive months/Mifepristone tablets 25 mg, twice a day for three consecutive months.	/	40 (80%)/24 (48)/16 (32)	76%/36/20	0/1 (2%)/1 (2)	2 (4%) /5 (10)/5 (10)	/	/	1 (2%)/6 (12)/6 (12)	4 (8%)/3 (6)/4 (8)	腹腔镜手术联合GnRH-a可提高EMT患者妊娠成功率和优良率，减少临床症状，避免长期复发，增加不良反应风险。醋酸Triptorelin优于孕酮和米非司酮。
Xin-hua Yang	2014	China	prospective control study	randomly divided	endometriosis with infertility	II-IV	laparoscopic bilateral ovarian endometrial ectopic cystectomies	125(63/62)	/	18M	/	3.20 ± 0.68(y)	28(13 Primary/15 Secondary)	satisfy	GnRH-a：Zoladex	3.6 mg GnRH-a every 28-35 days / times for three months continuously after five to eight days after surgery	did not take any medication	/	spontaneous pregnancy	12/63(57.1)vs.7/62(36.8 )	/	/	/	/	7.0 ± 1.0/9.0 ± 1.2	8/63 vs 17/62	/	双侧腹腔镜卵巢子宫内膜膀胱切除术后，实施GnRH-a治疗可提高术后妊娠率，妊娠率随临床分期和患者年龄的变化而变化，减少卵巢复发率，对卵巢储备的影响较小
Yu Yang	2019	China	experimental study	randomly divided	endometriosis	III–IV	laparoscopic surgery:three hole;the cysts were removed, and ectopic lesions were peeled off	130(65/65)	/	2Y	(28.73 ±1.92)	/	/	satisfy	GnRH-a group	injected sub-cutaneously with 3.75 mg of gonadotropin-releasing hormone agonist (triptorelin acetate for injection) for six months after laparoscopic surgery.	without GnRH-a	/	/	20/30.77% vs.6/9.23%	/	/	/	/	/	1/1.54% vs.9/13.85%, p=0.008	4/6.15% vs.5/7.69%	腹腔镜手术联合GnRH-a是子宫内膜异位症更有效的治疗方式，可降低患者血清炎症因子水平，提高患者激素水平和妊娠率，降低复发率
ZHAO Rui-hua	2012	China	multi-center, randomized, parallel controlled and prospective clinical trial	randomly divided by randomized blocks method	ovarian EMs and/or deep infiltrating EMs	I-IV	conservative operation	208(102/106)	/	20.66±6.75M/20.83±6.65M	32.52±6.16/31.70±6.08;p=0.33	/	15 (14.2)/15 (14.7)	satisfy	WM group:GnRH-a (Triptorelin Acetate for Injection)or Gestrinone	hypodermic or intramuscular injections of 3.75 mg GnRH-a once monthly or 2.5 mg oral Gestrinone twice a week.	CM group ：Chinese herbal medicine (Kangmei Pharmaceutical Co., Ltd., China)	three types of Chinese herbal medicine based on syndrome differentiation.(Drugs were given to patients during 1–5 days of the first menstruation after a conservative operation）	/	29/33	/	/	/	/	8.44±5.34/5.88±4.18,mena6.00 (3.00–21.00)/4.00 (1.00–17.00)	9 (8.5%)/14 (13.7%);p=0.229;RR=0.619;(95% CI)=(0.280–1.366)	83.3% vs.9.4%	中药治疗可预防保守手术后子宫内膜异位症复发，提高受孕率，不良反应比西药治疗少且轻
